# Supplementary material for: Decoding the genome and epigenome of avian Escherichia coli strains by R10.4.1 nanopore sequencing
Source: Front Vet Sci. 2025 Mar 19;12:1541964. doi: 10.3389/fvets.2025.1541964 (PMC11963381; doi:10.3389/fvets.2025.1541964)
Supplement: Supplementary file 5 [file Table_1.xlsx]

## Sheet: Table S1
Table S1: Detailed list of virulence genes and their corresponding VF classes identified in E. coli isolates
gene	EC-O119H4	EC-O117H42	EC-O153H30	Virulence_factors	Vfclass
aafC	0	1	0	AAFs	Adherence
aafD	0	1	0	AAFs	Adherence
ACICU_RS00500	1	1	1	Capsule	Immune modulation
acpXL	1	1	1	LPS	Immune modulation
acrA	1	1	1	AcrAB	Antimicrobial activity/Competitive advantage
acrB	1	1	1	AcrAB	Antimicrobial activity/Competitive advantage
algU	1	1	1	Alginate	Biofilm
allA	1	1	1	Allantion utilization	Nutritional/Metabolic factor
allB	0	1	1	Allantion utilization	Nutritional/Metabolic factor
allC	1	1	1	Allantion utilization	Nutritional/Metabolic factor
allD	1	0	1	Allantion utilization	Nutritional/Metabolic factor
allR	1	1	1	Allantion utilization	Nutritional/Metabolic factor
allS	1	1	1	Allantion utilization	Nutritional/Metabolic factor
C_RS05810	1	0	0	F1C fimbriae	Adherence
cap8E	1	0	0	Capsule	Immune modulation
cfaA	0	0	1	Adhesive fimbriae	Adherence
cfaB	0	0	1	Adhesive fimbriae	Adherence
cfaC	0	0	1	Adhesive fimbriae	Adherence
cfaD/cfaE	0	0	1	Adhesive fimbriae	Adherence
cgsD	1	1	1	Curli fibers	Adherence
cgsE	1	1	1	Curli fibers	Adherence
cgsF	1	1	1	Curli fibers	Adherence
cgsG	1	1	1	Curli fibers	Adherence
cheA	0	1	1	Flagella	Motility
cheB	1	1	1	Flagella	Motility
cheD	1	1	1	Flagella	Motility
cheR	1	1	1	Flagella	Motility
cheW	1	1	1	Flagella	Motility
cheY	1	1	1	Polar flagella	Motility
cheY	1	1	1	Flagella	Motility
cheZ	1	1	1	Flagella	Motility
chuA	1	0	1	Chu	Nutritional/Metabolic factor
chuS	1	0	1	Chu	Nutritional/Metabolic factor
chuT	1	0	1	Chu	Nutritional/Metabolic factor
chuU	1	0	1	Chu	Nutritional/Metabolic factor
chuV	1	0	1	Chu	Nutritional/Metabolic factor
chuW	1	0	1	Chu	Nutritional/Metabolic factor
chuX	1	0	1	Chu	Nutritional/Metabolic factor
chuY	1	0	1	Chu	Nutritional/Metabolic factor
clpP	1	1	1	ClpP	Stress survival
cps4J	1	0	0	Capsule	Immune modulation
cpsG	1	1	1	O-antigen	Immune modulation
csgC	1	1	1	Curli fibers	Adherence
csgC	1	1	1	Agf	Adherence
csgD	1	1	1	Agf	Adherence
csgE	1	1	1	Agf	Adherence
csgF	1	1	1	Agf	Adherence
csgG	1	1	1	Agf	Adherence
csrA	1	1	1	CsrA	Regulation
draC	0	1	0	Dr adhesins	Adherence
entA	1	1	1	Enterobactin	Nutritional/Metabolic factor
entA	1	1	1	Ent	Nutritional/Metabolic factor
entB	1	1	1	Ent	Nutritional/Metabolic factor
entB	1	1	1	Enterobactin	Nutritional/Metabolic factor
entC	1	1	1	Ent	Nutritional/Metabolic factor
entC	1	1	1	Enterobactin	Nutritional/Metabolic factor
entD	1	1	1	Enterobactin	Nutritional/Metabolic factor
entE	1	1	1	Ent	Nutritional/Metabolic factor
entE	1	1	1	Enterobactin	Nutritional/Metabolic factor
entF	1	1	1	Ent	Nutritional/Metabolic factor
entF	1	1	1	Enterobactin	Nutritional/Metabolic factor
entS	1	1	1	Enterobactin	Nutritional/Metabolic factor
entS	1	1	1	Ent	Nutritional/Metabolic factor
epsE	1	0	1	Eps T2SS	Effector delivery system
epsG	1	1	1	Eps T2SS	Effector delivery system
espR1	0	0	1	TTSS secreted effectors	Effector delivery system
espX4	0	1	1	TTSS secreted effectors	Effector delivery system
espX5	0	1	0	TTSS secreted effectors	Effector delivery system
espY2	0	0	1	TTSS secreted effectors	Effector delivery system
espY4	0	0	1	TTSS secreted effectors	Effector delivery system
exeE	1	0	1	Exe T2SS	Effector delivery system
exeG	1	1	1	Exe T2SS	Effector delivery system
fdeC	1	0	1	FdeC	Adherence
fepA	0	1	1	Enterobactin	Nutritional/Metabolic factor
fepA	0	1	1	Ent	Nutritional/Metabolic factor
fepB	1	1	1	Ent	Nutritional/Metabolic factor
fepB	1	1	1	Enterobactin	Nutritional/Metabolic factor
fepC	1	1	1	Ent	Nutritional/Metabolic factor
fepC	1	1	1	Enterobactin	Nutritional/Metabolic factor
fepD	1	1	1	Enterobactin	Nutritional/Metabolic factor
fepD	1	1	1	Ent	Nutritional/Metabolic factor
fepE	1	1	1	Enterobactin	Nutritional/Metabolic factor
fepG	1	1	1	Ent	Nutritional/Metabolic factor
fepG	1	1	1	Enterobactin	Nutritional/Metabolic factor
fes	1	1	1	Ent	Nutritional/Metabolic factor
fes	1	1	1	Enterobactin	Nutritional/Metabolic factor
fha	0	1	0	T6SS	Effector delivery system
fimA	1	1	1	Type I fimbriae	Adherence
fimA	1	1	1	Type 1 fimbriae	Adherence
fimB	1	0	1	Type 1 fimbriae	Adherence
fimB	1	0	1	Type I fimbriae	Adherence
fimC	1	1	1	Type 1 fimbriae	Adherence
fimC	1	1	1	Type I fimbriae	Adherence
fimD	1	1	1	Type I fimbriae	Adherence
fimD	1	1	1	Type 1 fimbriae	Adherence
fimE	1	0	1	Type I fimbriae	Adherence
fimE	1	0	1	Type 1 fimbriae	Adherence
fimF	1	0	1	Type I fimbriae	Adherence
fimF	1	0	1	Type 1 fimbriae	Adherence
fimG	1	0	1	Type I fimbriae	Adherence
fimH	1	1	1	Type 1 fimbriae	Adherence
fimH	1	1	1	Type I fimbriae	Adherence
fimI	1	0	1	Type 1 fimbriae	Adherence
fimI	1	0	1	Type I fimbriae	Adherence
fimZ	0	1	1	Type 1 fimbriae	Adherence
flgB	1	1	1	Flagella	Motility
flgC	1	1	1	Flagella	Motility
flgE	1	1	1	Flagella	Motility
flgF	0	1	1	Flagella	Motility
flgG	1	1	1	Flagella	Motility
flgH	1	1	1	Flagella	Motility
flgI	1	1	1	Flagella	Motility
flgJ	1	1	1	Flagella	Motility
flgM	1	1	1	Flagella	Motility
flhA	1	1	1	Flagella	Motility
flhB	1	1	1	Flagella	Motility
flhC	1	1	1	Flagella	Motility
flhD	1	1	1	Flagella	Motility
fliA	1	1	1	Flagella	Motility
fliF	0	1	1	Flagella	Motility
fliG	1	1	1	Flagella	Motility
fliH	1	1	1	Flagella	Motility
fliI	1	1	1	Polar flagella	Motility
fliI	1	1	1	Flagella	Motility
fliJ	1	1	1	Flagella	Motility
fliM	1	1	1	Flagella	Motility
fliN	1	1	1	Flagella	Motility
fliP	1	1	1	Flagella	Motility
fliQ	1	1	1	Flagella	Motility
fliR	1	1	1	Flagella	Motility
flmH	1	1	1	Polar flagella	Motility
focA	1	0	1	F1C fimbriae	Adherence
focC	1	0	1	F1C fimbriae	Adherence
focD	1	0	1	F1C fimbriae	Adherence
fur	1	1	1	Fur	Regulation
fyuA	1	0	0	Ybt	Nutritional/Metabolic factor
fyuA/psn	1	0	0	Yersiniabactin	Nutritional/Metabolic factor
galE	0	1	0	O-antigen	Immune modulation
galE	0	1	0	LOS	Immune modulation
galF	1	1	1	Capsule	Immune modulation
galU	1	1	1	LOS	Immune modulation
gmd	1	1	1	LPS	Immune modulation
gmd	1	1	1	Capsule	Immune modulation
gmd	1	1	1	O-antigen	Immune modulation
gmhA/lpcA	1	1	1	LOS	Immune modulation
gndA	1	1	1	Capsule	Immune modulation
groEL	1	1	1	GroEL	Adherence
gspC	1	0	1	T2SS	Effector delivery system
gspD	0	0	1	T2SS	Effector delivery system
gspE	1	0	1	T2SS	Effector delivery system
gspF	1	0	1	T2SS	Effector delivery system
gspG	1	1	1	T2SS	Effector delivery system
gspH	1	0	1	T2SS	Effector delivery system
gspI	1	0	1	T2SS	Effector delivery system
gspJ	1	0	1	T2SS	Effector delivery system
gspK	1	0	1	T2SS	Effector delivery system
gspL	1	0	1	T2SS	Effector delivery system
gtrA	0	1	0	LPS	Immune modulation
gtrB	0	1	0	LPS	Immune modulation
hcp/tssD	1	0	0	T6SS	Effector delivery system
hcp1/tssD1	0	1	0	T6SS	Effector delivery system
htpB	1	1	1	Hsp60	Adherence
ibeB	1	1	1	Ibes	Invasion
ibeC	1	1	1	Ibes	Invasion
icl	1	1	1	Isocitrate lyase	Others
IlpA	1	1	1	IlpA	Adherence
iroB	1	0	0	Salmochelin siderophore	Nutritional/Metabolic factor
iroB	1	0	0	Sal	Nutritional/Metabolic factor
iroC	1	0	0	Sal	Nutritional/Metabolic factor
iroC	1	0	0	Salmochelin siderophore	Nutritional/Metabolic factor
iroD	1	0	0	Sal	Nutritional/Metabolic factor
iroD	1	0	0	Salmochelin siderophore	Nutritional/Metabolic factor
iroE	1	0	0	Salmochelin siderophore	Nutritional/Metabolic factor
irp2	1	0	0	Yersiniabactin	Nutritional/Metabolic factor
irp2	1	0	0	Ybt	Nutritional/Metabolic factor
iucA	1	0	0	Aerobactin	Nutritional/Metabolic factor
iucC	1	0	0	Aerobactin	Nutritional/Metabolic factor
iutA	1	0	0	Aerobactin	Nutritional/Metabolic factor
kdsA	1	1	1	LOS	Immune modulation
kdsB	1	1	1	LOS	Immune modulation
KP1_RS17280	1	1	1	Capsule	Immune modulation
KP1_RS17295	1	1	1	Capsule	Immune modulation
KP1_RS17305	1	1	1	Capsule	Immune modulation
KP1_RS17340	1	1	1	Capsule	Immune modulation
kpsC	0	0	1	K1 capsule	Invasion
kpsD	0	0	1	K1 capsule	Invasion
kpsE	0	0	1	K1 capsule	Invasion
kpsF	0	0	1	K1 capsule	Invasion
kpsM	0	0	1	K1 capsule	Invasion
kpsS	0	0	1	K1 capsule	Invasion
kpsT	0	0	1	K1 capsule	Invasion
kpsU	0	0	1	K1 capsule	Invasion
lpxB	1	1	1	LOS	Immune modulation
lpxC	1	1	1	LOS	Immune modulation
luxS	1	1	1	AI-2	Biofilm
motA	1	1	1	Flagella	Motility
msbA	1	1	1	LOS	Immune modulation
nueA	1	1	1	Polar flagella	Motility
ompA	1	1	1	OmpA	Invasion
papA	1	0	0	P fimbriae	Adherence
papB	1	0	0	P fimbriae	Adherence
papC	1	0	0	P fimbriae	Adherence
papD	1	0	0	P fimbriae	Adherence
papE	1	0	0	P fimbriae	Adherence
papF	1	0	0	P fimbriae	Adherence
papG	1	0	0	P fimbriae	Adherence
papH	1	0	0	P fimbriae	Adherence
papI	1	0	0	P fimbriae	Adherence
papJ	1	0	0	P fimbriae	Adherence
papK	1	0	0	P fimbriae	Adherence
phoP	1	1	1	PhoPQ	Regulation
phoQ	1	1	1	PhoPQ	Regulation
pic	1	0	0	Pic	Effector delivery system
pic	1	0	0	Pic	Exoenzyme
pmrA	1	1	1	PmrAB	Regulation
pmrB	1	1	1	PmrAB	Regulation
prgI	0	1	0	TTSS	Effector delivery system
rcsA	1	1	1	RcsAB	Regulation
rcsB	1	1	1	RcsAB	Regulation
rfaD	1	1	1	LOS	Immune modulation
rfaE	1	1	1	LOS	Immune modulation
rfaF	1	1	1	LOS	Immune modulation
rfbA	1	1	0	LPS	Immune modulation
rfbK1	1	1	1	Capsule	Immune modulation
rffG	1	1	1	LOS	Immune modulation
rpe	1	1	1	Capsule	Immune modulation
rpoS	1	1	1	RpoS	Regulation
sfaB	1	0	0	S fimbriae	Adherence
sfaE	1	0	1	S fimbriae	Adherence
sfaF	1	0	1	S fimbriae	Adherence
shuA	1	0	1	Shu	Nutritional/Metabolic factor
shuS	1	0	1	Shu	Nutritional/Metabolic factor
shuT	1	0	1	Shu	Nutritional/Metabolic factor
shuU	1	0	1	Shu	Nutritional/Metabolic factor
shuV	1	0	1	Shu	Nutritional/Metabolic factor
shuX	1	0	1	Shu	Nutritional/Metabolic factor
shuY	1	0	1	Shu	Nutritional/Metabolic factor
sinH	1	0	1	SinH	Adherence
sodB	1	1	1	SodB	Stress survival
spaP	0	1	0	TTSS	Effector delivery system
tssF	1	0	0	T6SS	Effector delivery system
tssG	0	1	0	T6SS	Effector delivery system
tufA	1	1	1	EF-Tu	Adherence
ugd	1	1	1	Capsule	Immune modulation
vfr	1	1	1	Type IV pili	Adherence
vipA/tssB	1	0	0	T6SS	Effector delivery system
vipB/tssC	1	0	0	T6SS	Effector delivery system
wbtL	1	1	1	LPS	Immune modulation
wcaJ	1	1	1	Capsule	Immune modulation
xcpR	1	0	1	Xcp secretion system	Effector delivery system
yagV/ecpE	1	1	1	ECP	Adherence
yagW/ecpD	1	1	1	ECP	Adherence
yagX/ecpC	1	1	1	ECP	Adherence
yagY/ecpB	1	1	1	ECP	Adherence
yagZ/ecpA	1	1	1	ECP	Adherence
ybtA	1	0	0	Yersiniabactin	v
ybtA	1	0	0	Ybt	Nutritional/Metabolic factor
ybtE	1	0	0	Yersiniabactin	Nutritional/Metabolic factor
ybtE	1	0	0	Ybt	Nutritional/Metabolic factor
ybtP	1	0	0	Yersiniabactin	Nutritional/Metabolic factor
ybtP	1	0	0	Ybt	Nutritional/Metabolic factor
ybtQ	1	0	0	Yersiniabactin	Nutritional/Metabolic factor
ybtQ	1	0	0	Ybt	Nutritional/Metabolic factor
ybtT	1	0	0	Yersiniabactin	Nutritional/Metabolic factor
ybtT	1	0	0	Ybt	Nutritional/Metabolic factor
ybtU	1	0	0	Yersiniabactin	Nutritional/Metabolic factor
ybtU	1	0	0	Ybt	Nutritional/Metabolic factor
YE_RS15420	1	1	1	O-antigen	Immune modulation
YE_RS15425	1	1	1	O-antigen	Immune modulation
ykgK/ecpR	1	0	1	ECP	Adherence
ysaR	0	1	0	Ysa TTSS	Effector delivery system
