# Supplementary material for: Decoding the genome and epigenome of avian Escherichia coli strains by R10.4.1 nanopore sequencing
Source: Front Vet Sci. 2025 Mar 19;12:1541964. doi: 10.3389/fvets.2025.1541964 (PMC11963381; doi:10.3389/fvets.2025.1541964)
Supplement: Supplementary file 6 [file Table_2.XLSX]

## Sheet: Table S2
Table S1: List of 18 genes linked to virulence and antimicrobial resistance of pEC-O119H4-D-IncF plasmid for metagene methylation analysis
Srain	Sequence	Start	Stop	Strand	Gene ID	Product
EC-O119H4	pEC-O119H4-D-IncF	24625	26826	-	iutA	ferric aerobactin receptor IutA
EC-O119H4	pEC-O119H4-D-IncF	26864	28185	-	iucD	L-lysine 6-monooxygenase IucD
EC-O119H4	pEC-O119H4-D-IncF	28182	29924	-	iucC	aerobactin siderophore biosynthesis protein IucC
EC-O119H4	pEC-O119H4-D-IncF	29924	30870	-	iucB	aerobactin siderophore biosynthesis protein IucB
EC-O119H4	pEC-O119H4-D-IncF	30871	32652	-	iucA	aerobactin synthesis protein IucA
EC-O119H4	pEC-O119H4-D-IncF	35927	36784	-	sitD	iron/manganese ABC transporter permease subunit SitD
EC-O119H4	pEC-O119H4-D-IncF	36781	37638	-	sitC	iron/manganese ABC transporter permease subunit SitC
EC-O119H4	pEC-O119H4-D-IncF	37635	38462	-	sitB	iron/manganese ABC transporter ATP-binding protein SitB
EC-O119H4	pEC-O119H4-D-IncF	38462	39376	-	sitA	iron/manganese ABC transporter substrate-binding protein SitA
EC-O119H4	pEC-O119H4-D-IncF	63572	64686	+	iroB	glucosyltransferase IroB
EC-O119H4	pEC-O119H4-D-IncF	64827	68486	+	iroC	ATP binding cassette transporter
EC-O119H4	pEC-O119H4-D-IncF	68590	69819	+	iroD	esterase
EC-O119H4	pEC-O119H4-D-IncF	69904	70860	+	iroE	esterase
EC-O119H4	pEC-O119H4-D-IncF	89542	90363	-	lnu(F)	lincosamide nucleotidyltransferase Lnu(F)
EC-O119H4	pEC-O119H4-D-IncF	90495	91286	-	aadA2	ANT(3'')-Ia family aminoglycoside nucleotidyltransferase AadA2
EC-O119H4	pEC-O119H4-D-IncF	94081	94941	-	aac(3)-IId	aminoglycoside N-acetyltransferase AAC(3)-IId
EC-O119H4	pEC-O119H4-D-IncF	98056	98916	+	blaTEM-1	broad-spectrum class A beta-lactamase TEM-1
EC-O119H4	pEC-O119H4-D-IncF	60133	60426	+	iss	increased serum survival lipoprotein Iss
